# Supplementary material for: Anti-Inflammatory Potential of Daturaolone from Datura innoxia Mill.: In Silico, In Vitro and In Vivo Studies
Source: Pharmaceuticals (Basel). 2021 Nov 30;14(12):1248. doi: 10.3390/ph14121248 (PMC8708807; doi:10.3390/ph14121248)
Supplement: Supplementary file 1 [file pharmaceuticals-14-01248-s001.zip]

Archive with 1 entries (1 files):
- pharmaceuticals-1434176-supplementary.pdf
